# Supplementary material for: Whole exome sequencing coupled with unbiased functional analysis reveals new Hirschsprung disease genes
Source: Genome Biol. 2017 Mar 8;18:48. doi: 10.1186/s13059-017-1174-6 (PMC5343413; doi:10.1186/s13059-017-1174-6)
Supplement: Additional file 1: Table S1. — Information on samples included in the study. (XLSX 10 kb) [file 13059_2017_1174_MOESM1_ESM.xlsx]

## Sheet: Sheet1
HSCR patients (N=52)	Trios (N=24)		Singletons (N=28)		Controls (N=212)
	Short	Long/TCA	Short	Long/TCA
	(N=1)	(N=23)	(N=15)	(N=13)
Males	0	7 (4)	13	4	117
Females	1 (0)	16 (10)	2	9	95
( ): number of patients with validated DNM. TCA for total colon aganglionosis
Table S1: Information of sample included in the study
Trios used to detect de novo mutations in coding sequences. Case/control samples were exome sequenced by the same protocol in each cohort, and used to calculate gene-level burden for all genes carrying a de novo mutation.
