# Supplementary material for: Whole exome sequencing coupled with unbiased functional analysis reveals new Hirschsprung disease genes
Source: Genome Biol. 2017 Mar 8;18:48. doi: 10.1186/s13059-017-1174-6 (PMC5343413; doi:10.1186/s13059-017-1174-6)
Supplement: Additional file 3: Table S2. — Quality metrics for sequencing reads and variants from different cohorts. (XLSX 9 kb) [file 13059_2017_1174_MOESM3_ESM.xlsx]

## Sheet: Sheet1
Centre	# of Trios	Capture array	Target region	Sequencer	Mean coverage	%>10X	SNVs per patient1	Indels per patient	Ti/Tv2	Concordance rate3	dbSNP137 coverage	RV per patient4
HK	5	IlluTruseq	62.3 M	IlluGAII	27.9 X	0.74	10475	234	3.52	NA	0.9917	228
NL	10	AgilentSSV4	51.4 M	IlluHiSeq2000	53.8 X	0.95	13603	342	3.34	0.991	0.9929	340
FR	5	AgilentSSV4	51.4 M	IlluHiSeq2000	51.8 X	0.92	12432	287	3.42	NA	0.9951	234
SP	4	NimbleGenV2	36.5 M	ABISolid4	47.4 X	0.82	10502	530	3.59	NA	0.955	713
1: SNVs passing variant quality recalibration filtering were counted; 2: only SNVs in exonic regions were used to estimate Ti/Tv ratio; 3: concordance between GWAS array and exome data, NA data not available; 4: RV, rare variants with minor allele frequency < 0.01 in dbsnp137, 1000 genome 2012 and ESP 6500 databases; Illu: Illumina; SS: Sure Select.
Table S2: Quality metrics for sequencing reads and variants from different cohorts
This shows comparable read depth and % of targeted exonic bases on the intersected exonic regions (~ 30Mb) for different cohorts; in addition, variant-level metrics are also comparable at exonic regions (Ti/Tv ratio, SNP/Indel counts, dbSNP137 coverage).
