# Supplementary material for: Whole exome sequencing coupled with unbiased functional analysis reveals new Hirschsprung disease genes
Source: Genome Biol. 2017 Mar 8;18:48. doi: 10.1186/s13059-017-1174-6 (PMC5343413; doi:10.1186/s13059-017-1174-6)
Supplement: Additional file 4: Table S3. — Statistical models for mutation prediction. (XLSX 9 kb) [file 13059_2017_1174_MOESM4_ESM.xlsx]

## Sheet: Sheet1
Model	Classifier1	Confusion matrix		Sensitivity	Specificity	Precision	F-Measure	AUC (10-fold CV) 3
DNM status in trios	2ndPL_patient + FA_parents	93	3	0.692	0.969	0.857	0.766	0.959
		8	18 2
Variant presence/absence in patients	2ndPL_patient + FA_patient	68	10	0.703	0.872	0.839	0.765	0.824
		22	52
1: 2ndPL_patient means “second minimum phred-scaled likelihood (PL) score” in the trio proband; FA_parents means maximum ”fractions of reads (FA) supporting each reported alternative allele” from two parents. 2ndPL_patient, FA_patient means PL or FA value for given patient. 2: two mutations found from RET re-sequencing are not counted here. 3: Area under curve (AUC) calculated from 10-fold cross-…
Table S3: Statistical models for mutation prediction
Two models were trained by stepwise logistic regression on sequencing quality metrics and then used to predict the de novo mutation status in a trio or the variant presence/absence status in exome individuals. Training data was from true or false variants validated by Sanger sequencing, as shown in confusion matrix.
