# Supplementary material for: Whole exome sequencing coupled with unbiased functional analysis reveals new Hirschsprung disease genes
Source: Genome Biol. 2017 Mar 8;18:48. doi: 10.1186/s13059-017-1174-6 (PMC5343413; doi:10.1186/s13059-017-1174-6)
Supplement: Additional file 5: Table S4. — Comparison of de novo mutation rates. (XLSX 9 kb) [file 13059_2017_1174_MOESM5_ESM.xlsx]

## Sheet: Sheet1
	A	B		C
Mutation type	HSCR-trios (N=24)	Healthy-trios# (N=54)	p-value	Unaffected siblings (N=677)&	p-value
	Count (rate)	Count (rate)	A vs. B	Count (rate)	A vs. C
All DNMs	28 (1.17)$	44 (0.81)	0.159	547 (0.81)	0.065
LOF DNMs	8 (0.33)	4 (0.07)	0.011*	54 (0.08)	0.001**
Non-RET LOF DNMs	3 (0.13)	4 (0.07)	0.447	54 (0.08)	0.447
Synonymous DNMs	7 (0.29)	12 (0.22)	0.62	143 (0.21)	0.365
#: Data from Rauch (2012) and Xu (2012); &: data from Iossifov (2012), O’Roak (2012), Sanders (2012) and Gulsuner (2013); *: nominally significant at 0.05; **: significant after Bonferroni correction
Table S4: Comparison of de novo mutation rates
DNM mutation rate by different categories (All, LOF only, non-RET LOF, synonymous) were compared between HSCR trios included in this study and those published healthy trios or unaffected siblings to neurodevelopmental diseases.
