# Supplementary material for: Whole exome sequencing coupled with unbiased functional analysis reveals new Hirschsprung disease genes
Source: Genome Biol. 2017 Mar 8;18:48. doi: 10.1186/s13059-017-1174-6 (PMC5343413; doi:10.1186/s13059-017-1174-6)
Supplement: Additional file 6: Table S5. — Joint distribution of common and rare variants for each trio proband. (XLSX 13 kb) [file 13059_2017_1174_MOESM6_ESM.xlsx]

## Sheet: Table S5
Table S5. Joint distribution of common and rare variants for each trio proband
Sample Information			Common variants2	Genes in which de novo mutations have been found		Inherited mutations in genes in which de novo mutations have been found			Inherited mutations in ENS/HSCR known genes
Centre	Trio ID	Phenotype1	RET (rs2435357: T/C)	De Novo	De novo mutations3	Genes	Inherited mutations (DAMAGING IN BOLD)	Parent of origin4	HSCR candidate genes (116 genes)5
The Netherlands	1	L, F	CC	RET, RBM25	RET: 3splicing9+1 (splicing site); RBM25: L158L (synonymous)	RET	RET: L56M (missense)	Paternal	SMO (P), KIAA1279 (M)
The Netherlands	2	L, F	CC	COL6A3, RET	COL6A3: H1109H (synonymous); RET:S837fs (frameshift)				DCC (P)
Spain	3	L, F	TC	RET	RET:Y606fs (frameshift)				SON (M)
Italy	4	L, F	CT	DAB2IP, NUP98, VEZF1, ZNF57, ISG20L2, MED26, NCLN	DAB2IP: H1132Y (missense); NUP98:N1662S (missense); VEZF1:S195F (missense); ZNF57:D190D (synonymous); ISG20L2:G321R (missense); MED26:A225A (synonymous); NCLN:Q166* (stopgain)	NUP98	NUP98:I1609T (missense)	Maternal	IKBKAP (P), SOX10 (M)
Italy	5	L, F	CC	SCUBE3, RET	SCUBE3: N498I (missense); RET: G588fs (frameshift)	PLEKHG5	PLEKHG5: E800fs (frameshift)	Not sure	NOTCH3 (M)
Italy	6	L, M	TT	PLEKHG5,AFF3	PLEKHG5:T876T (synonymous); AFF3:V659L(missense)
Italy	7	L, M	TT	KDM4A	KDM4A: N9S (missense)	MAP4	MAP4: A882G (missense)	Maternal	ECE1 (P), JAG1 (P)
Italy	8	L, M	CT	MAP4	MAP4:G1117G (synonymous)				PCDHA1 (P), DCC (M), NOTCH3 (P)
Hong Kong	9	L, F	TT	RET	RET:C620R (missense)
Hong Kong	10	TCA, M	TT	CKAP2L	CKAP2L:E186fs (frameshift)				CBR1 (M)
France	11	L, F	C/T	HMCN1, RET, TUBG1	HMCN1:A3456T (missense); RET:C137G (missense); TUBG1:S233S (synonymous)
France	12	L, F	C/T	CCR2, DENND3	CCR2:L283Q (missense); DENND3:K640fs (frameshift)				IKBKAP (P), JAG1 (M)
France	13	L, F	C/T	RET	RET:C570* (stopgain)				ECE1 (P)
France	14	L, F	C/T	RET, TBATA	RET:R175del (non-frameshift); TBATA:R53C (missense)				NOTCH1 (P), PFKL (P)
Italy	15	L, F	CC			HMCN1	HMCN1: P1269T (missense)	Paternal	IKBKAP (P), EDNRB (P), JAG1 (M)
Italy	16	L, F	CC			HMCN1	HMCN1: N2461S (missense)	Maternal	PHACTR4 (P), GLI3 (M), SHH (M), HMX3 (M), NAV2 (M), PRPH (P), PSPN (P)
Italy	17	L, M	TT						IHH (P), PFKL (P, M)
Hong Kong	18	S, F	TT						JAG1 (P)
Hong Kong	19	TCA, M	TT						ELAVL4 (P), SERPINI1 (U), PTCH1 (U), IKBKAP (M)
Hong Kong	20	TCA, M	TT						JAG1 (M)
France	21	L, F	TT						PLXNB1 (P)
Spain	22	L, F	TT			SCUBE3	SCUBE3:R907C (missense)	Paternal	NRG1 (M), IFNGR2 (P)
Spain	23	L, F	TC						TAGLN3 (P)
Spain	24	L, F	TC			DAB2IP, KDM4A	DAB2IP:A338T (missense); KDM4A: V988M	Maternal, Paternal	SON (P)
1: L: Long segment aganglionosis; S: Short segment aganglionosis; TCA: Total colonic aganglionosis; F: Female; M: Male. 2: rs2435357, T is risk allele, reference allele, and minor allele. 3: variant predicted as damaging in bold, genes functionally validated in red; 4: parent of origin for mutation in candidate genes, P for paternal (P); M for Maternal, U for Unsure; 5: 116 ENS-related HSCR candi…
