# Supplementary material for: Whole exome sequencing coupled with unbiased functional analysis reveals new Hirschsprung disease genes
Source: Genome Biol. 2017 Mar 8;18:48. doi: 10.1186/s13059-017-1174-6 (PMC5343413; doi:10.1186/s13059-017-1174-6)
Supplement: Additional file 7: Table S6. — Gene recurrence and burden test. (XLSX 14 kb) [file 13059_2017_1174_MOESM7_ESM.xlsx]

## Sheet: Table S6
Table S6. Gene recurrence and burden test
Gene symbols	Gene recurrece in HSCR1	HK (14/73)				Spain (15/100)3				Rotterdam (19/39)				Meta-analysis (48/212)
		NumVar	p-value	direction2	OR (95%CI)	NumVar	p-value	direction	OR (95%CI)	NumVar	p-value	direction	OR (95%CI)	p-value	direction
AFF3	2	0	1	-1	0 (0, Inf)	1	0.697281	-1	0 (0, 259)	2	0.0392069	1	Inf (0.39, Inf)	0.474484	1
CCR2	2	0	1	-1	0 (0, Inf)	1	0.697281	-1	0 (0, 259)	2	0.0392069	1	Inf (0.39, Inf)	0.474484	1
CKAP2L	2	1	0.0216348	1	Inf (0.13, Inf)	2	0.117453	1	6.87 (0.08, 558)	0	1	-1	0 (0, Inf)	0.0178001	1
COL6A3	4	11	0.588299	-1	0.65 (0.06, 3.42)	12	0.542985	-1	0.53 (0.01, 4.12)	2	0.597	1	2.08 (0.03, 170)	0.639811	-1
DAB2IP	1	3	0.44015	-1	0 (0, 13)	1	0.697281	-1	0 (0, 259)	1	0.148398	1	Inf (0.05, Inf)	0.981928	-1
DENND3	1	3	0.369872	-1	0 (0, 8)	1	0.697281	-1	0 (0, 259)	2	0.597	1	2.08 (0.03, 170)	0.597709	-1
HMCN1	7	11	0.430833	-1	0.44 (0.01, 3.53)	21	0.366185	1	1.77 (0.37, 6.93)	7	0.801257	-1	0.8 (0.07, 5.56)	0.978941	1
ISG20L2	1	0	1	-1	0 (0, Inf)	0	1	-1	0 (0, Inf)	1	0.148398	1	Inf (0.05, Inf)	0.494867	1
KDM4A	3	1	0.0216348	1	Inf (0.13, Inf)	3	0.496666	-1	0 (0, 17)	1	0.148398	1	Inf (0.05, Inf)	0.118979	1
MAP4	2	1	0.659599	-1	0 (0, 203)	3	0.290338	1	3.44 (0.06, 70)	2	0.597	1	2.08 (0.03, 170)	0.485083	1
MED26	0	0	1	-1	0 (0, Inf)	0	1	-1	0 (0, Inf)	0	1	-1	0 (0, Inf)	1	-1
NCLN	1	0	1	-1	0 (0, Inf)	0	1	-1	0 (0, Inf)	1	0.148398	1	Inf (0.05, Inf)	0.494867	-1
NUP98	2	2	0.530943	-1	0 (0, 28)	1	0.697281	-1	0 (0, 259)	2	0.0392069	1	Inf (0.39, Inf)	0.724269	1
PLEKHG5	1	0	1	-1	0 (0, Inf)	6	0.199934	-1	0 (0, 3)	3	0.9826	1	0 (0, 11)	0.3997	-1
RBM25	1	0	1	-1	0 (0, Inf)	1	0.00950632	1	Inf (0.17, Inf)	0	1	-1	0 (0, Inf)	0.084582	1
RET	7	2	0.186746	1	5.37 (0.07, 439)	5	0.636741	1	1.7 (0.03, 19)	5	0.000804258	1	7 (1.81, 29)	0.00779857	1
SCUBE3	1	0	1	-1	0 (0, Inf)	2	0.580573	-1	0 (0, 36)	0	1	-1	0 (0, Inf)	0.713262	-1
TBATA	1	0	1	-1	0 (0, Inf)	0	1	-1	0 (0, Inf)	2	0.597	1	2.08 (0.03, 170)	0.802804	1
TUBG1	0	0	1	-1	0 (0, Inf)	0	1	-1	0 (0, Inf)	0	1	-1	0 (0, Inf)	1	-1
VEZF1	1	0	1	-1	0 (0, Inf)	1	0.697281	-1	0 (0, 259)	1	0.148398	1	Inf (0.05, Inf)	0.67165	1
ZNF57	1	1	0.0216348	1	Inf (0.13, Inf)	1	0.496666	-1	0 (0, 17)	0	1	-1	0 (0, Inf)	0.380766	1
1 Different rare damaging mutations in the same gene from all 52 patients; 2 Direction with 1 means rare damaging variants enriched in cases, -1 in controls; 3 4 HSCR patients in discovery trios were not included due to mismatched platform with internal control data. NumVar, number of variants from cases and controls in the cohort. All p-values are uncorrected, and those p-values from meta-analys…
