# Supplementary material for: Whole exome sequencing coupled with unbiased functional analysis reveals new Hirschsprung disease genes
Source: Genome Biol. 2017 Mar 8;18:48. doi: 10.1186/s13059-017-1174-6 (PMC5343413; doi:10.1186/s13059-017-1174-6)
Supplement: Additional file 8: Table S7. — Bioinformatics prediction of the functional impact of DNMs. (XLSX 11 kb) [file 13059_2017_1174_MOESM8_ESM.xlsx]

## Sheet: Sheet1
Mutations	Loss of function	Deleteriousness prediction (PolyPhen2/KGGSeq)1	RNA structure change2	Human splicing finder3	Conservation (PhyloP)4	ClinVar	Gene-level relevance 5
RET: splicing9+1	Yes		0.7866	splice donor	7.88		Major HSCR gene
RBM25:L158L			0.8224				Constrained gene[5], interacts with PAX3
RET:S837fs	Yes		NA				Major HSCR gene
COL6A3:H1109H			0.4898				Interacts with ERBB2, ITGB1, shares pathway with NRTN, GDNF
RET:Y606fs	Yes		NA				Major HSCR gene
DAB2IP:H1132Y		Yes/Yes	0.8539		1.76
ISG20L2:G321R		Yes/Yes	0.495		7.59
MED26:A225A			0.9717				Pathway sharing with NOTCH genes
NCLN:Q166*	Yes		0.5467		7.38		Nodal signaling, involves in CNS development
NUP98: N1662S		Yes/Yes	0.5235		5.95		Regulation of known HSCR genes, involves in CNS development
VEZF1:S195F		Yes/Yes	0.0565		9.86
ZNF57:D190D			0.5217
RET:G588fs	Yes		NA	splice-acceptor			Major HSCR gene
SCUBE3:N498I		No/No	0.5473		1.96		Hedgehog signaling
KDM4A: N9S		No/Yes	0.5813		3.54		Neural crest specification in chicken
PLEKHG5:T876T			0.4096
AFF3:V659L		No/Yes	0.0272		1.84
MAP4:G1117G		NA/No	0.996		1.4		Interacts with CDH2, ERBB2, MAPT and DCX
RET:C620R		Yes/Yes	0.4286		4.8	yes; MEN2A, pathogenic	Major HSCR gene
CKAP2L:E186fs	Yes		NA				Involves in CNS development
RET:C137G		Yes/Yes	0.6841		3.73		Major HSCR gene
HMCN1:A3456T		No/No	0.6906		0.6
TUBG1:S233S			0.5802				Interacts with SOX2
CCR2:L283Q		Yes/Yes	0.0659		5.87		3p21; interacts with GLI2; shares pathway with EDN3
DENND3:K640fs	Yes		NA				Involves in CNS development
RET:C570*	Yes		0.1453		-0.02		Major HSCR gene
RET:R175del			NA				Major HSCR gene
TBATA:R53C		Yes/Yes	0.5526		1.71		Involves in CNS development
1: deleteriousness for missense variants predicted by KGGSeq and Polyphen2, NA means no prediction available; 2: significant change (< 0.2) was highlighted in bold; 3: only potential splice sites (donor or acceptor) are shown; 4: Phylop score > 2 means conservative; 5: evidence collected from PubMed literature and bioinformatics databases (STRING, MsigDB pathways).
Table S7: Bioinformatics prediction of the functional impact of DNMs
Bioinformatics prediction tools, databases and literature were used to predict functional impact of DNMs and the genes carrying DNMs.
