# Supplementary material for: Whole exome sequencing coupled with unbiased functional analysis reveals new Hirschsprung disease genes
Source: Genome Biol. 2017 Mar 8;18:48. doi: 10.1186/s13059-017-1174-6 (PMC5343413; doi:10.1186/s13059-017-1174-6)
Supplement: Additional file 10: Table S9. — Sequences and dosages of antisense morpholinos. (XLSX 10 kb) [file 13059_2017_1174_MOESM10_ESM.xlsx]

## Sheet: Sheet1
a. Splice-blocking morpholino
Target gene	Human ortholog	Sequence	Dosage (ng)
aff3	AFF3	AAATGTCTTTCCCCCCTCACCTTTC	6
ckap2l	CKAP2L	TGAAGTAAACTCACAGTCTTTCCTC	6
dab2ipa	DAB2IP*	AGGTCAGCAGACTCACCTCGAAGCA	6
dab2ipb	DAB2IP*	GCTTTCCACTAACACCTTACCCAGC	6
dennd3a	DENND3*	CATCTTTACCCTGTGCGAAAAGTTA	6
dennd3b	DENND3*	CCATTCAATTTTGTTTCACCTGGAA	6
hmcn1	HMCN1	GCACAAAGATTTCCCCTTACCCTGA	6
isg20l2	ISG20L2	CTACTGATGCTTATTTCATACCTCT	6
kdm4aa	KDM4A*	GACACAAGCAATGACAGTACCAGGA	6
kdm4ab	KDM4A*	AGTTGAACAGAACATACTTGTCGCT	6
ncl1	NCLN	GAACCTGCCAATGGATGTGGTTTAT	6
nup98	NUP98	GTATGGAGCAGCTAAACTTACGGTT	1
scube3	SCUBE3	ACTAGATGAAGGGACTCACTCTTGC	6
tbata	TBATA	GATAGAGCCCAATACTGTACCTCCC	4
vezf1a	VEZF1*	AGCCAATCGCACTAGCCTTACCTTT	6
vezf1b	VEZF1*	ATCCAAAATGCTAAACCCACCTAGA	6
b. Translation-blocking morpholino
Target gene	Human ortholog	Sequence	Dosage (ng)
ckap2l	CKAP2L	GTCTTCATCAGTCATCGTTTCCATC	6
dennd3a	DENND3*	GACCACACGGCACATTATCAGCCAT	8
dennd3b	DENND3*	GACCGTCTGCCATTGAAAATCAACA	8
ncl1	NCLN	ACCTCACCAGCCTCCTCGAACATGC	0.8
nup98	NUP98	GTTGAACATCTTGCACTGCTATAGA	12
tbata	TBATA	AGCACCTGCACAAACAAATCAGACT#	6
c. Control morpholino
Target gene	Human ortholog	Sequence^	Dosage (ng)
ckap2l	CKAP2L	TGtAcTAAAgTCACAcTgTTTCCTC	6
dennd3a	DENND3*	CAaCaTTACgCTGTGCcAAAAcTTA	6
dennd3b	DENND3*	CCAaTgAATTTTcTTTCACgTcGAA	6
ncl1	NCLN	GAACaTcCCAATGaATcTGaTTTAT	6
nup98	NUP98	GTtTcGAGCAcCTAAAgTTACcGTT	1
tbata	TBATA	GAaAcAGCCgAATACTcTAgCTCCC	4
p53	P53	GCGCCATTGCTTTGCAAGAATTG	2
HBB%		CCTCTTACCTCAGTTACAATTTATA	12
*DENND3, DAB2IP, KDM4A and VEZF1 were duplicated in zebrafish genome. #There was no suitable target site in tbata for translation-blocking morpholino. A second non-overlapping splice-blocking morpholino was used instead. ^Small letters indicate the mismatch nucleotides to the corresponding splice-blocking morpholino. %morpholino against human beta-globin as an universal negative control
Table S9: Sequence and dosage of antisense morpholino
Sequence and dosage of antisense morpholino were given for 12 genes with zebrafish orthologue.
