# Supplementary material for: Whole exome sequencing coupled with unbiased functional analysis reveals new Hirschsprung disease genes
Source: Genome Biol. 2017 Mar 8;18:48. doi: 10.1186/s13059-017-1174-6 (PMC5343413; doi:10.1186/s13059-017-1174-6)
Supplement: Additional file 11: Table S10. — gRNA and primers for zebrafish knockout and T7E1 assay. (XLSX 9 kb) [file 13059_2017_1174_MOESM11_ESM.xlsx]

## Sheet: Sheet1
Target gene	gRNA		Primer
ckap2l	GGAAGAGGCAGAGACCACAG	F	GGAATGATACGTGGAAATGG
		R	CATATAAGGGCACCAACAGG
dennd3a	GGTGGTCCAGATGGAGGGAT	F	GAACACAAGCGTCTGTACACC
		R	TGCACTGAACTGAAAACACC
dennd3b	GGGACAGTATGGGCACAAG	F	TTCTGACTGAGCAGCGTATG
		R	TCAGCAACCTCTTCATAGTGG
ncl1	GGTAGGGTGGACATGTTGTG	F	AGAAATACCAGAAGGCTCTGC
		R	AACACACGCGATAAGATTCC
nup98	TTCGCACTGTAGGGGCCCGC	F	CCTCATGATGGTGTAAAACCTG
		R	GGTTTTGGTTGGTTTGGGTA
tbata	GGGCGGTCAGAGCTGATCTC	F	GGTGAATGATGACTGGTTCG
		R	TGGTTGTCATTTGAGAATAACG
F: forward strand; R: reverse strand
Table S10. gRNA and primers for zebrafish knockout and T7E1 assay
