# Supplementary material for: Whole exome sequencing coupled with unbiased functional analysis reveals new Hirschsprung disease genes
Source: Genome Biol. 2017 Mar 8;18:48. doi: 10.1186/s13059-017-1174-6 (PMC5343413; doi:10.1186/s13059-017-1174-6)
Supplement: Additional file 12: Table S11. — Primers for expression analysis in zebrafish. (XLSX 9 kb) [file 13059_2017_1174_MOESM12_ESM.xlsx]

## Sheet: Sheet1
Target transcript	Direction	Sequence (5' to 3')
aff3	F	AAAGCAGCAGTCAACGTTCC
	R	CATCTGTCCAACTGCCAATG
ckap2l	F	TGAGATCCAACCACACCAAG
	R	GTTCCACAGCGAAGACAATG
dab2ipa	F	TGGGACAGGATTTCTGCTTC
	R	GCACAGCACGTCTCAAATTC
dab2ipb	F	GCACTAAAGCCATCGAGGAG
	R	ACGGGTCCACTTCACAGTTC
dennd3a	F	TGCTTGGAGTGTCAAACGAG
	R	ATAAACGGTGGAGCGTGAAC
dennd3b	F	GCAGCCTCTGATGATTGTCCT
	R	GTTGGGACAGTATGGGCACA
hmcn1	F	GAAGAAATTGCCTCGACCAG
	R	AGCAGGTGAACCTTTGAGGA
isg20l2	F	ACTCGCTGGAGTGGAATCAG
	R	GGATAGCATGTCCCACAACC
kdm4aa	F	GGGATGTGGAAGAGCACATT
	R	TGCTCTGGAGGCACAACATA
kdm4ab	F	TGAAAGAGTTCCGCAAAACC
	R	CAGCTCCATAGATGGGAGGA
ncl1	F	CTGTTTCTGTCGGTCGGAAT
	R	ATCACACAGCGACGACTCAG
nup98	F	GAACCTGGGGTTTGGATTCT
	R	CCAGCATCACTTCCTCCAAT
scube3	F	TCTCCTGTCCTGGAAACACC
	R	ACTCCACATTGGCTGGGTAG
tbata	F	CTGAAAGCTGGCGTGAGGAA
	R	GTGTGTGTGTTGTCGTACGC
vezf1a	F	GATGGAGGTGTCCACAAACC
	R	GCAGGCCGTTACTTGACATT
vezf1b	F	GCACAAGCCCTACATCTGCT
	R	TGGCATTTAAAGGGTCGTTC
elfa	F	CTTCTCAGGCTGACTGTGC
	R	CCGCTAGCATTACCCTCC
actb	F	TACAATGAGCTCCGTGTTGC
	R	GTTCCCATCTCCTGCTCAAA
F: forward strand; R: reverse strand
Table S11: Primers for expression analysis in zebrafish
